# Supplementary material for: Feasibility, Acceptability, and Usability of Physiology and Emotion Monitoring in Adults and Children Using the Novel Time2Feel Smartphone Application
Source: Sensors (Basel). 2023 Nov 28;23(23):9470. doi: 10.3390/s23239470 (PMC10708754; doi:10.3390/s23239470)
Supplement: Supplementary file 1 [file sensors-23-09470-s001.zip]

Archive with 1 entries (1 files):
- sensors-2683178-supplementary.pdf
